# Supplementary material for: Ena Proteins Respond to PacC-Mediated pH Signaling Pathway and Play a Crucial Role in Patulin Biosynthesis
Source: J Fungi (Basel). 2023 Jul 30;9(8):806. doi: 10.3390/jof9080806 (PMC10455529; doi:10.3390/jof9080806)
Supplement: Supplementary file 1 [file jof-09-00806-s001.zip]

Archive with 1 entries (1 files):
- jof-2502928-supplementary.pdf
